# Supplementary material for: A Multigraph-Based Representation of Hi-C Data
Source: Genes (Basel). 2022 Nov 23;13(12):2189. doi: 10.3390/genes13122189 (PMC9778156; doi:10.3390/genes13122189)
Supplement: Supplementary file 1 [file genes-13-02189-s001.zip]

Archive with 6 entries (6 files):
- S1.mkv
- S2.mkv
- S3.mkv
- S4.mkv
- S5.mkv
- Supplementary Table 1.pdf
